# Supplementary material for: Mitogenomes illuminate the origin and migration patterns of the indigenous people of the Canary Islands
Source: PLoS One. 2019 Mar 20;14(3):e0209125. doi: 10.1371/journal.pone.0209125 (PMC6426200; doi:10.1371/journal.pone.0209125)
Supplement: S1 Table — (XLSX) [file pone.0209125.s001.xlsx]

## Sheet: Table S1
S1 Table. Radicarbon dates used in this study. Available radiocarbon dates were collected from publications and archaeological reports. Furthermore, this study dated new human bone samples by radiocarbon techniques (AMS). All the radiocarbon dates were calibrated using the Oxcal 4.3 program [1-2], and the IntCal13 calibration curve [3].
Site	Island	Sample	Site code	Lab Code	Age 14C years BP	Calibrated age AD 1σ range	Calibrated age AD 2σ range	Reference
Montaña Mina	Lanzarote	Human bone	MMINA86	D-AMS 0155881	611 ± 26	-	1296-1402	[4]
Huriamen	Fuerteventura	Human bone	HUR02M282014	Beta - 384060	830 ± 30	-	1161-1264	[4]
Guayadeque	Gran Canaria	Wood	1190	1 GRO 1190	1220 ± 60	920-961	669-902	[5]
Guayadeque	Gran Canaria	Mummified human soft tissue	1189	3 GRO 1189	1322 ± 92	924-945	546-899	[5]
Guayadeque	Gran Canaria	Human bone	n.a.	Beta-386831	1430 ± 30	-	575-657	[6]
Guayadeque	Gran Canaria	n.a.	n.a.	n.a.	750 ± 30	-	1222-1287	[7]
Guayadeque	Gran Canaria	Barley grain	Gua S5 P3	Beta-362104	560 ± 30	1307-1363, 1385-1429	1307-1429	[8]
Guayadeque	Gran Canaria	Barley grain	Gua S5 P4	Beta-362105	710 ± 30	1363-1385	1256-1306	[8]
Guayadeque	Gran Canaria	Barley grain	Gua S9 P3	Beta-362106	630 ± 30	1450-1530, 1540-1635	1450-1635	[8]
Guayadeque	Gran Canaria	Charcoal	SA99D1IX	Beta-131033	750 ± 50	1365-1384	1169-1304	[9]
Guayadeque	Gran Canaria	Charcoal	SA99D2XI	Beta-131034	920 ± 70	-	997-1253	[9]
Guayadeque	Gran Canaria	Animal bone	SA98PNNIV	Beta-266343	670 ± 40	1268-1328, 1341-1396	1268-1396	[10]
Guayadeque	Gran Canaria	Animal bone	SA98PSNIVB	Beta-266344	590 ± 40	-	1296-1416	[10]
Guayadeque	Gran Canaria	Animal bone	SA98PSNVT12	Beta-266345	650 ± 40	-	1277-1399	[10]
Guayadeque	Gran Canaria	Animal bone	SA99D1NV	Beta-266346	680 ± 40	1263-1325, 1344-1394	1263-1394	[10]
Guayadeque	Gran Canaria	Animal bone	SA99D2NXI	Beta-266347	750 ± 40	1206-1299, 1370-1380	1206-1380	[10]
El Agujero	Gran Canaria	Human bone	Túmulo 3/19	Beta-261235	630 ± 40	-	1285-1401	[12]
El Agujero	Gran Canaria	Human bone	Túmulo 3/15	Beta-261236	610 ± 50	-	1285-1414	[12]
El Agujero	Gran Canaria	Human bone	Túmulo 5/32	Beta-261237	640 ± 40	-	1281-1400	[12]
El Agujero	Gran Canaria	Human bone	Túmulo 5/31	Beta-261238	530 ± 40	1310-1360, 1386-1445	1310-1445	[12]
El Agujero	Gran Canaria	Human bone	Túmulo 1/29	Beta-261239	690 ± 40	1257-1324, 1346-1394	1257-1394	[12]
El Agujero	Gran Canaria	Human bone	Túmulo 1/6	Beta-261240	910 ± 40	-	1030-1210	[12]
El Agujero	Gran Canaria	Human bone	Túmulo 1/10	Beta-261241	770 ± 40	-	1185-1290	[12]
El Hormiguero	Gran Canaria	Human bone	FIRG-004	Beta-221673	810 ± 40	-	1160-1277	[11]
El Hormiguero	Gran Canaria	Human bone	FIRG-001	Beta-221674	1170 ± 40	730-736, 769-972	730-972	[11]
El Hormiguero	Gran Canaria	Human bone	Cueva 4 / Individuo 10	Beta-302332	950 ± 30	-	1024-1155	[12]
Lomo Galeón	Gran Canaria	Human bone	Cista C / Individuo 4	Beta-302333	730 ± 30	-	1224-1298	[12]
Cuermeja	Gran Canaria	Human bone	MUSCANCUERMEJA	Beta-481939	680 ± 30	1270-1336, 1355-1390	1270-1390	[4]
La Fortaleza	Gran Canaria	Human bone	977	D-AMS 021461	1496 ± 33	432-490, 532-642	432-642	[4]
La Fortaleza	Gran Canaria	Human bone	1837	D-AMS 021462	1469 ± 25	-	553-643	[4]
Puente de La Calzada	Gran Canaria	Human bone	MUSCAN143290	Beta-481938	690 ± 30	1265-1313, 1358-1388	1265-1388	[4]
El Portillo	Tenerife	Human bone	C-34	UGa1	354 ± 56	-	1446-1645	[13]
El Portillo	Tenerife	Human bone	POR-B-38	Beta-256481	475 ± 45	1320-1350, 1391-1495, 1601-1615	1320-1615	[14]
Salitre	Tenerife	Human bone	Sal 2013/2	Beta-368412	290 ± 20	1520-1593, 1619-1664	1520-1664	[14]
Salitre	Tenerife	Human bone	SAL-3	UGa-unknown_2	830 ± 59	1043-1104, 1118-1279	1043-1279	[13]
Arenas	Tenerife	Human bone	Húmero	Beta-129251	1480 ± 40	433-457, 468-488, 533-651	433-651	[15]
Angostura	Tenerife	Human bone	Ang-5	UGa-unknown_3	594 ± 38	-	1295-1414	[13]
Capricho	Tenerife	Human bone	n.a.	Beta-368410	1540 ± 40	-	421-601	[14]
Llano de Maja	Tenerife	Human bone	n.a.	Beta-368411	1050 ± 30	900-922, 948-1027	900-1027	[14]
Cascajo	Tenerife	Human bone	CA77-7-24-15	Beta-256483	525 ± 25	1325-1345, 1393-1440	1325-1440	[14]
Grieta	Tenerife	Human bone	GR-09	Beta-256480	840 ± 90	-	1017-1295	[14]
Montaña Blanca	Tenerife	Human bone	MB-09	Beta-256482	615 ± 25	-	1295-1400	[13]
El Pescante	La Gomera	Human bone	PESCANTE026	Beta-232010	1440 ± 40	-	550-659	[16]
El Pescante	La Gomera	Human bone	PESCANTE145	Beta-232011	1480 ± 40	433-457, 468-488, 533-651	433-651	[16]
El Pescante	La Gomera	Human bone	PESCANTE241	Beta-232012	1550 ± 40	-	418-594	[16]
El Pescante	La Gomera	Human bone	PESCANTE283	Beta-232013	1540 ± 40	-	421-601	[16]
El Pescante	La Gomera	Human bone	PESCANTE541	Beta-232014	1550 ± 40	-	418-594	[16]
El Pescante	La Gomera	Human bone	PESCANTE614	Beta-232015	1700 ± 40	-	246-416	[16]
El Pescante	La Gomera	Human bone	PESCANTE625	Beta-232016	1640 ± 40	266-271, 332-538	266-538	[16]
Punta Azul	El Hierro	Human bone	n.a.	Beta-382740	970 ± 30	-	1016-1155	[17]
Punta Azul	El Hierro	Human bone	n.a.	Beta-382741	910 ± 30	1033-1190, 1198-1204	1033-1204	[17]
References
1. Bronk Ramsey C. 1995. Radiocarbon Calibration and Analysis of Stratigraphy: The OxCal Program. Radiocarbon 37(2):425-430.
2. Bronk Ramsey C. 2001. Development of the Radiocarbon Calibration Program. Radiocarbon 43(2A):355-363.
3. Reimer PJ, Bard E, Bayliss A, Beck JW, Blackwell PG, Ramsey CB, Buck CE, Cheng H, Edwards RL, Friedrich M et al. 2013. IntCal13 and Marine13 Radiocarbon Age Calibration Curves 0–50,000 Years cal BP. Radiocarbon 55(4):1869-1887.
4. This study.
5. Delgado-Darias T. 2014. Las primeras dataciones de C14 en Gran Canaria. Boletín De Patrimonio Histórico, 2, p 16–20. http://cabildo.grancanaria.com/rhtml/patrimonio_historico/boletin_e_2/es/reflexiones-sobre-los-antiguos-canarios-y-el-c14/primeras-dataciones-c14.html
6. Museo Canario. http://www.elmuseocanario.com/index.php/en/investigacion
7. Jaeger LH, Gijon-Botella H, Del Carmen Del Arco-Aguilar M, Martin-Oval M, Rodriguez-Maffiotte C, Del Arco-Aguilar M, Araujo A, and Iniguez AM. 2016. Evidence of Helminth Infection in Guanche Mummies: Integrating Paleoparasitological and Paleogenetic Investigations. The Journal of parasitology 102(2):222-228.
8. Hagenblad J, Morales J, Leino M, and Rodriguez-Rodriguez A. 2017. Farmer fidelity in the Canary Islands revealed by ancient DNA from prehistoric seeds. Journal of Archaeological Science 78:78-87.
9. Morales J, Alberto V, and Velasco J. 2001. Evidencias carpologicas de la actividad agricola en la prehistoria de Gran Canaria: Cebada, trigo y lentejas. Excavaciones en la antigua ermita de San Anton. Tabona: Revista De Prehistoria y Arqueologia 10:195-211.
10. Rodriguez-Rodriguez A, Morales-Mateos J, Pino-Curbelo MD, Naranjo-Mayor Y, Martín-Rodriguez E, and González-Marrero MC. 2012. Espacios de producción especializada, excedentes y estratificación social en la Gran Canaria pre-europea. Tabona: Revista de Prehistoria y de Arqueologia 19:101-123.
11. Santana-Cabrera J, Mendoza-Medina F, Suarez-Medina I, and Moreno-Benítez M. 2010. Niños en la memoria: el depósito funerario del Barrranquillo del Cabezo. El Museo Canario 65:9-30.
12. Santana-Cabrera J, Velasco-Vázquez J, and Rodríguez-Rodríguez A. 2012. Patrón cotidiano de actividad física y organización social del trabajo en la Gran Canaria prehispánica (siglos XI-XV): la aportación de los marcadores óseos de actividad física. Tabona: Revista de Prehistoria y de Arqueología 19:125-163.
13. Arnay-De-La-Rosa M, González-Reimers E, Yanes Y, Romanek CS, Noakes JE, and Galindo-Martín L. 2011. Paleonutritional and paleodietary survey on prehistoric humans from Las Cañadas del Teide (Tenerife, Canary Islands) based on chemical and histological analysis of bone. Journal of Archaeological Science 38(4):884-895.
14. Arnay-da-la-Rosa M, Gonzalez-Reimers E, Navarro-Mederos J, Criado-Hernandez C, Clavijo-Redondo MA, Garcia-Avila JC, Marrero-Salas E, and Pou-Hernandez S. 2017. Estudios sobre el Patrimonio Arqueológico del Parque Nacional del Teide. Proyectos de investigación en parques nacionales: 2012-2015. Naturaleza y Parques Nacionales Serie Investigación en la Red:107-129.
15. Galván, B., Hernández, C., Velasco, J., Alberto, V., Borges, E., Barro, A., & Larraz, A. (1999). Orígenes de Buenavista del Norte: de los primeros pobladores a los inicios de la colonización europea. Ayuntamiento de Buenavista del Norte, Santa Cruz de Tenerife.
16. Hernández-Marrero J-C, Navarro-Mederos J-F, Trujillo-Mora J-M, Cancel S, Machado-Yanes C, Pais J, Morales J, and Rando J-C. 2016. An approach to prehistoric shepherding in La Gomera (Canary Islands) through the study of domestic spaces. Quaternary International 414:337-349.
17. Ordóñez AC, Fregel R, Trujillo-Mederos A, Hervella M, de-la-Rúa C, and Arnay-de-la-Rosa M. 2017. Genetic studies on the prehispanic population buried in Punta Azul cave (El Hierro, Canary Islands). Journal of Archaeological Science 78:20-28.
