# Supplementary material for: Mitogenomes illuminate the origin and migration patterns of the indigenous people of the Canary Islands
Source: PLoS One. 2019 Mar 20;14(3):e0209125. doi: 10.1371/journal.pone.0209125 (PMC6426200; doi:10.1371/journal.pone.0209125)
Supplement: S2 Table — (XLSX) [file pone.0209125.s002.xlsx]

## Sheet: Table S2
code	populations included	group	sample size	references
CIP	Canarian indigenous population	-	322	Maca-Meyer et al. 2004 (n=43); Fregel et al. 2009 (n=30); Fregel et al. 2015 (n=52); Ordóñez et al. 2017 (n=56); Rodríguez-Varela et al. 2017 (n=11); This study (n=130)
CON	Canarian historical population	-	122	Maca-Meyer et al. 2005 (n=122)
HIE	El Hierro current population	Canary Islands	65	Rando et al. 1999 (n=30), Santos et al. 2010 (n=35)
PAL	La Palma current population	Canary Islands	73	Rando et al. 1999 (n=50), Santos et al. 2010 (n=23)
GOM	La Gomera current population	Canary Islands	398	Rando et al. 1999 (n=33), Santos et al. 2010 (n=39), Fregel et al. 2015 (n=326)
TFE	Tenerife current population	Canary Islands	293	Rando et al. 1999 (n=73), Santos et al. 2010 (n=220)
GCA	Gran Canaria current population	Canary Islands	132	Rando et al. 1999 (n=45), Santos et al. 2010 (n=87)
LAN	Lanzarote current population	Canary Islands	84	Rando et al. 1999 (n=33), Santos et al. 2010 (n=51)
FUE	Fuerteventura current population	Canary Islands	67	Rando et al. 1999 (n=36), Santos et al. 2010 (n=31)
CAN	Total Canary Islands current population	Canary Islands	1112	Rando et al. 1999 (n=300), Santos et al. 2010 (n=503), Fregel et al. 2015 (n=326)
SAM	Sahara + Mauritania	North Africa	145	González et al. 2006 (n=64), Plaza et al. 2003 (n=56), Rando et al. 1998 (n=25)
MOR	Morocco Arabs + Berbers	North Africa	1194	Alvarez et al. 2007 (n=5), Brakez et al. 2001 (n=50), Costa et al. 2009 (n=2), Coudray et al. 2009 (n=217), Falchi et al. 2006 (n=52), Harich et al. 2010 (n=81), Plaza et al. 2003 (n=22), Rando et al. 1998 (n=92), Rhouda et al. 2009 (n=557), Thomas et al. 2002 (n=60), Turchi et al. 2009 (n=56)
ALG	Algeria	North Africa	372	Corte-Real et al. 1996 (n=85), Plaza et al. 2003 (n=47), Bekada et al. 2013 (n=240)
TUN	Tunisia	North Africa	591	Cherni et al. 2009 (n=149), Costa et al. 2009 (n=37), Ennafaa et al. 2011 (n=80), Fadhlaoui-Zid et al. 2004 (n=155), Loueslati et al. 2006 (n=59), Plaza et al. 2003 (n=47), Turchi et al. 2009 (n=64)
LIB	Libya	North Africa	269	Fadhlaoui-Zid et al. 2011 (n=269)
EGY	Egypt	North Africa	516	Coudray et al. 2009 (n=78), Krings et al. 1999 (n=68), Kujanova et al. 2009 (n=35), Saunier et al. 2009 (n=277), Stevanovitch et al. 2003 (n=58)
IBP	Iberian Peninsula	Europe	3873	Alfonso-Sánchez et al. 2008 (n=55), Alvarez et al. 2007 (n=288), Alvarez et al. 2010 (n=214), Alvarez-Iglesias et al. 2009 (n=497), Bertranpetit et al. 1995 (n=45), Casas et al. 2006 (n=108), Corte-Real et al. 1996 (n=186), Crespillo et al. 2000 (n=118), Falchi et al. 2006 (n=133), Fernández et al. 2008 (n=70), Garcia et al. 2011 (n=361), González et al. 2003 (n=342), Larruga et al. 2001 (n=144),…
FRC	France + Corsica	Europe	1304	Alvarez et al. 2007 (n=1), Danan et al. 1999 (n=42), Dubut et al. 2004 (n=210), Falchi et al. 2006 (n=53), Garcia et al. 2011 (n=33), Richard et al. 2007 (n=868), Rousselet and Mangin 1998 (n=50), Varesi et al. 2000 (n=47)
ISS	Italy + Sardinia + Sicily	Europe	2525	Achilli et al. 2007 (n=322), Babalini et al. 2005 (n=199), Bini et al. 2003 (n=100), Cali et al. 2001 (n=106), Falchi et al. 2006 (n=295), Forster et al. 2002 (n=159), Messina et al. 2010 (n=124), Ottoni et al. 2009 (n=341), Richards et al. 2000 (n=302), Tagliabracci et al. 2001 (n=83), Turchi et al. 2008 (n=395), Verginelli et al. 2003 (n=50), Vona et al. 2001 (n=49)
BAL	Balkans + Creta	Europe	1971	Babalini et al. 2005 (n=137), Belledi et al. 2000 (n=42), Bosch et al. 2006 (n=384), Forster et al. 2002 (n=83), Irwin et al. 2008 (n=319), Kouvatsi et al. 2001 (n=54), Malyarchuk et al. 2003 (n=144), Martinez et al. 2008 (n=283), Richards et al. 2000 (n=125), Tolk et al. 2001 (n=108), Vernesi et al. 2001 (n=48), Zimmermann et al. 2007 (n=200), Zupanic et al. 2004 (n=129)
CAU	Caucasus	Caucasus	1269	Comas et al. 2000 (n=45), Kivisild et al. 1999 (n=201), Nasidze and Stoneking 2001 (n=353), Nasidze et al. 2004a (n=220), Nasidze et al. 2004b (n=70), Macaulay et al. 1999 (n=50), Quintana-Murci et al. 2004 (n=58), Richards et al. 2000 (n=169), Thomas et al. 2002 (n=105)
TUR	Turkey	Near East	494	Calafell et al. 1996 (n=29), Comas et al. 1996 (n=45), Di Benedetto et al. 2001 (n=118), Mergen et al. 2004 (n=75), Nasidze et al. 2004a (n=114), Quintana-Murci et al. 2004 (n=50), Richards et al. 2000 (n=144)
LEQ	Levant + Iraq	Near East	655	Al-Zahery et al. 2003 (n=52), Behar et al. 2008 (n=195), González et al. 2008 (n=145), Macaulay et al. 1999 (n=45), Richards et al. 2000 (n=347), Thomas et al. 2002 (n=69), Vernesi et al. 2001 (n=49), unpublished data (n=2)
KRN	Kurds + Iran	Near East	924	Comas et al. 2000 (n=29), Comas et al. 2004 (n=20), González et al. 2008 (n=1), Metspalu et al. 2004 (n=436), Nasidze et al. 2004a (n=125), Nasidze et al. 2005 (n=25), Quintana-Murci et al. 2004 (n=209), Richards et al. 2000 (n=65), unpublished data (n=14)
ARP	Arabian Peninsula	Near East	2033	Abu-Amero et al. 2007 (n=120), Abu-Amero et al. 2008 (n=553), Abu-Amero et al. 2010 (n=258), Abu-Amero et al. 2011a (n=112), Abu-Amero et al. 2011b (n=810), Alshamali et al. 2008 (n=249), Cerny et al. 2008 (n=185), Kivisild et al. 2004 (n=115), Non et al. 2011 (n=50), Scheible et al. 2011 (n=381), Thomas et al. 2002 (n=56)
SSA	Sub-Saharan Africa	-	7053	Al-Abri et al. 2012 (n=33); Boattini et al. 2013 (n=452); Brandstätter et al. 2004 (n=100); Brehm et al. 2002 (n=292); Budowle et al. 1999 (n=109); Carvalho et al. 2011 (n=79); Castri et al. 2009 (n=101); Cerezo et al. 2011 (n=542); Cerny et al. 2006 (n=97); Chen et al. 2000 (n=74); Coia et al. 2005 (n=340); de Filippo et al. 2010 (n=); Destro-Bisol et al. 2004 (n=158); Ely et al. 2006 (n=80); Fe…
			27856
References:
Abu-Amero KK, Al-Boudari OM, Mousa A, Gonzalez AM, Larruga JM, Cabrera VM, Dzimiri N. 2010. The mitochondrial DNA variant 16189T>C is associated with coronary artery disease and myocardial infarction in Saudi Arabs. Genet Test Mol Biomarkers 14(1):43-47
Abu-Amero KK, Cabrera VM, Larruga JM, Osman EA, González AM, Al-Obeidan SA. 2011a. Eurasian and Sub-Saharan African mitochondrial DNA haplogroup influences pseudoexfoliation glaucoma development in Saudi patients. Mol Vis 17:543-547
Abu-Amero KK, González AM, Larruga JM, Bosley TM, Cabrera VM. 2007. Eurasian and African mitochondrial DNA influences in the Saudi Arabian population. BMC Evol Biol 7:32
Abu-Amero KK, González AM, Osman EA, Larruga JM, Cabrera VM, Al-Obeidan SA. 2011b. Susceptibility to primary angle closure glaucoma in Saudi Arabia: the possible role of mitochondrial DNA ancestry informative haplogroups. Mol Vis 17:2171-2176
Abu-Amero KK, Larruga JM, Cabrera VM, González AM. 2008. Mitochondrial DNA structure in the Arabian Peninsula. BMC Evol Biol 8:45
Achilli A, Olivieri A, Pala M, Metspalu E, Fornarino S, Battaglia V, Accetturo M, Kutuev I, Khusnutdinova E, Pennarun E, Cerutti N, Di Gaetano C, Crobu F, Palli D, Matullo G, Santachiara-Benerecetti AS, Cavalli-Sforza LL, Semino O, Villems R, Bandelt H-J, Piazza A, Torroni A. 2007. Mitochondrial DNA Variation of Modern Tuscans Supports the Near Eastern Origin of Etruscans. Am J Hum Genet 80(4):75…
Al-Abri A, Podgorna E, Rose JI, Pereira L, Mulligan CJ, Silva NM, Bayoumi R, Soares P, and Cerny V. 2012. Pleistocene-Holocene boundary in Southern Arabia from the perspective of human mtDNA variation. American Journal of Physical Anthropology 149(2):291-298.
Al-Zahery N, Semino O, Benuzzi G, Magri C, Passarino G, Torroni A, Santachiara-Benerecetti AS. 2003. Y-chromosome and mtDNA polymorphisms in Iraq, a crossroad of the early human dispersal and of post-Neolithic migrations. Mol Phylogenet Evol 28(3):458-472
Alfonso-Sánchez MA, Cardoso S, Martínez-Bouzas C, Peña JA, Herrera RJ, Castro A, Fernández-Fernández I, De Pancorbo MM. 2008. Mitochondrial DNA haplogroup diversity in Basques: a reassessment based on HVI and HVII polymorphisms. Am J Hum Biol 20(2):154-164
Alshamali F, Brandstätter A, Zimmermann B, Parson W. 2008. Mitochondrial DNA control region variation in Dubai, United Arab Emirates. Forensic Sci Int Genet 2(1):e9-10
Alvarez JC, Johson DEL, Lorente, JA, Martinez-espin E, Martinez-Gonzalez LJ, Allard M, Wilson MR, Budowle B. 2007. Characterization of human control region sequences for Spanish individuals in a forensic mtDNA data set. Legal Medicine 9(6): 293-304
Alvarez L, Santos C, Ramos A, Pratdesaba R, Francalacci P, Aluja MP. 2010. Mitochondrial DNA Patterns in the Iberian Northern Plateau: Population Dynamics and Substructure of the Zamora Province. Am J Phys Anthropol 142(4): 531-539
Alvarez-Iglesias V, Mosquera-Miguel A, Cerezo M, Quintans B, Zarrabeitia MT, Cusco I, Lareu MV, Garcıa O, Perez-Jurado L, Carracedo A, Salas A. 2009. New Population and Phylogenetic Features of the Internal Variation within Mitochondrial DNA Macro-Haplogroup R0. PloS One 4(4);e112
Babalini C, Martinez-Labarga C, Tolk HV, Kivisild T, Giampaolo R, Tarsi T, Contini I, Barac L, Janicijevic B, Martinovic Klaric I, Pericic M, Sujoldzic A, Villems R, Biondi G, Rudan P, Rickards O. 2005. The population history of the Croatian linguistic minority of Molise (southern Italy): a maternal view. Eur J Hum Genet 13(8):902-912
Behar DM, Metspalu E, Kivisild T, Rosset S, Tzur S, Hadid Y, Yudkovsky G, Rosengarten D, Pereira L, Amorim A, Kutuev I, Gurwitz D, Bonne-Tamir B, Villems R, Skorecki K. 2008. Counting the founders: the matrilineal genetic ancestry of the Jewish Diaspora. PLoS One 3(4):e2062
Bekada A, Fregel R, Cabrera VM, Larruga JM, Pestano J, Benhamamouch S, and Gonzalez AM. 2013. Introducing the Algerian mitochondrial DNA and Y-chromosome profiles into the North African landscape. PLoS ONE 8(2):e56775.
Belledi M, Poloni ES, Casalotti R, Conterio F, Mikerezi I, Tagliavini J, Excoffier L. 2000. Maternal and paternal lineages in Albania and the genetic structure of Indo-European populations Eur J Hum Genet 8(7):480-486
Bertranpetit J, Sala J, Calafell F, Underhill PA, Moral P, Comas D. 1995. Human mitochondrial DNA variation and the origin of the Basques. Ann Hum Genet 59:63-81
Bini C, Ceccardi S, Luiselli D, Ferri G, Pelotti S, Colalongo C, Falconi M, Pappalardo G. 2003. Different informativeness of the three hypervariable mitochondrial DNA regions in the population of Bologna (Italy). Forensic Sci Int 135(1):48-52
Boattini A, Castri L, Sarno S, Useli A, Cioffi M, Sazzini M, Garagnani P, De Fanti S, Pettener D, and Luiselli D. 2013. mtDNA variation in East Africa unravels the history of Afro-Asiatic groups. Am J Phys Anthropol 150(3):375-385.
Bosch E, Calafell F, González-Neira G, Flaiz C, Mateu E, Scheil H-G, Huckenbeck W, Efremovska L, Mikerezi I, Xirotiris N, Grasa C, Schmidt H, Comas D. 2006. Paternal and maternal lineages in the Balkans show a homogeneous landscape over linguistic barriers, except for the isolated Aromuns. Ann Hum Genet 70(4): 459-487
Brakez Z, Bosch E, Izaabel H, Akhayat O, Comas D, Bertranpetit J, Calafell F. 2001. Human mitochondrial DNA sequence variation in the Moroccan population of the Souss area. Ann Hum Biol 28(3):295-307
Brandstatter A, Peterson CT, Irwin JA, Mpoke S, Koech DK, Parson W, and Parsons TJ. 2004. Mitochondrial DNA control region sequences from Nairobi (Kenya): inferring phylogenetic parameters for the establishment of a forensic database. Int J Legal Med 118(5):294-306.
Brehm A, Pereira L, Bandelt HJ, Prata MJ, and Amorim A. 2002. Mitochondrial portrait of the Cabo Verde archipelago: the Senegambian outpost of Atlantic slave trade. Ann Hum Genet 66:49-60.
Budowle B, Wilson MR, DiZinno JA, Stauffer C, Fasano MA, Holland MM, and Monson KL. 1999. Mitochondrial DNA regions HVI and HVII population data. Forensic Sci Int 103(1):23-35.
Calafell F, Underhill P, Tolun A, Angelicheva D, Kalaydjeva L. 1996. From Asia to Europe: mitochondrial DNA sequence variability in Bulgarians and Turks. Ann Hum Genet 60:35-49
Cali F, Le Roux MG, D'Anna R, Flugy A, De Leo G, Chiavetta V, Ayala GF, Romano V.J. 2001. MtDNA control region and RFLP data for Sicily and France. Legal Med 114(4-5):229-231
Carvalho M, Brito P, Bento AM, Gomes V, Antunes H, Costa HA, Lopes V, Serra A, Balsa F, Andrade L et al. . 2011. Paternal and maternal lineages in Guinea-Bissau population. Forensic Sci Int Genet 5(2):114-116.
Casas MJ, Hagelberg E, Fregel R, Larruga JM, González AM. 2006. Human mitochondrial DNA diversity in an archaeological site in al-Andalus. Genetic impact of migrations from North Africa in medieval Spain. Am J Phys Anthropol 131:539–551
Castri L, Tofanelli S, Garagnani P, Bini C, Fosella X, Pelotti S, Paoli G, Pettener D, and Luiselli D. 2009. mtDNA variability in two Bantu-speaking populations (Shona and Hutu) from Eastern Africa: implications for peopling and migration patterns in sub-Saharan Africa. Am J Phys Anthropol 140(2):302-311.
Cerezo M, Cerny V, Carracedo A, Salas A. 2011. New Insights into the Lake Chad Basin Population Structure Revealed by High-Throughput Genotyping of Mitochondrial DNA Coding SNPs. PLoS ONE6 (4):e18682.
Cerny V, Hajek M, Bromova M, Cmejla R, Diallo I, and Brdicka R. 2006. MtDNA of Fulani nomads and their genetic relationships to neighboring sedentary populations. Hum Biol 78(1):9-27.
Cerny V, Mulligan CJ, Rídl J, Zaloudková M, Edens CM, Hájek M, Pereira L. 2008. Regional differences in the distribution of the sub-Saharan, West Eurasian, and South Asian mtDNA lineages in Yemen. Am J Phys Anthropol 136(2):128-137
Chen YS, Olckers A, Schurr TG, Kogelnik AM, Huoponen K, and Wallace DC. 2000. mtDNA variation in the South African Kung and Khwe-and their genetic relationships to other African populations. Am J Hum Genet 66(4):1362-1383.
Cherni L, Fernandes V, Pereira JB, Costa MD, Goios A, Frigi S, Yacoubi-Loueslati B, Ben Amor M, Slama A, Amorim A, El Gaaied AA, Pereira L. 2009. Post-Last Glacial Maximum Expansion From Iberia to North Africa Revealed by Fine Characterization of mtDNA H Haplogroup in Tunisia. Am J Phys Anthropol 139(2):253-260
Coia V, Destro-Bisol G, Verginelli F, Battaggia C, Boschi I, Cruciani F, Spedini G, Comas D, and Calafell F. 2005. Brief communication: mtDNA variation in North Cameroon: lack of Asian lineages and implications for back migration from Asia to sub-Saharan Africa. Am J Phys Anthropol 128(3):678-681.
Comas D, Calafell F, Bendukidze N, Fananas L, Bertranpetit J. 2000. Georgian and kurd mtDNA sequence analysis shows a lack of correlation between languages and female genetic lineages. Am J Phys Anthropol 112(1):5-16
Comas D, Calafell F, Mateu E, Perez-Lezaun A, Bertranpetit J. 1996. Geographic variation in human mitochondrial DNA control region sequence: the population history of Turkey and its relationship to the European populations. Mol Biol Evol 13:1067-1077
Comas D, Plaza S, Wells R, Yuldaseva N, Lao O, Calafell F, Bertranpetit J. 2004. Admixture, migrations, and dispersals in Central Asia: evidence from maternal DNA lineages. Eur J Hum Genet 12:495-504
Corte-Real HB, Macaulay VA, Richards MB, Hariti G, Issad MS, Cambon-Thomsen A, Papiha S, Bertranpetit J, Sykes BC. 1996. Genetic diversity in the Iberian Peninsula determined from mitochondrial sequence analysis. Ann Hum Genet 60:331-350
Costa MD, Cherni L, Fernandes V, Freitas F, Ammar El Gaaied AB, Pereira L. 2009. Data from complete mtDNA sequencing of Tunisian centenarians: testing haplogroup association and the "golden mean" to longevity. Mech Ageing Dev 130(4):222-226
Coudray C, Olivieri A, Achilli A, Pala M, Melhaoui M, Cherkaoui M, El-Chennawi F, Kossmann M, Torroni A, Dugoujon JM. 2009. The Complex and Diversified Mitochondrial Gene Pool of Berber Populations. Ann Hum Gent 73(2):196-214
Crespillo M, Luque JA, Paredes M, Fernández R, Ramírez E, Valverde JL. 2000. Mitochondrial DNA sequences for 118 individuals from northeastern Spain. Int J Legal Med 114:130-132
Danan C, Sternberg D, Van Steirteghem A, Cazeneuve C, Duquesnoy P, Besmond C, Goossens M, Lissens W, Amselem S. 1999. Evaluation of Parental Mitochondrial Inheritance in Neonates Born after Intracytoplasmic Sperm Injection. Am J Hum Genet 65:463–473
de Filippo C, Heyn P, Barham L, Stoneking M, and Pakendorf B. 2010. Genetic perspectives on forager-farmer interaction in the Luangwa valley of Zambia. Am J Phys Anthropol 141(3):382-394.
Destro-Bisol G, Coia V, Boschi I, Verginelli F, Caglia A, Pascali V, Spedini G, and Calafell F. 2004. The analysis of variation of mtDNA hypervariable region 1 suggests that Eastern and Western Pygmies diverged before the Bantu expansion. Am Nat 163(2):212-226.
Di Benedetto G, Erguven A, Stenico M, Castri L, Bertorelle G, Togan I, Barbujani G. 2001. DNA diversity and population admixture in Anatolia. Am J Phys Anthropol 115(2):144-156
Dubut V, Chollet L, Murail P, Cartault F, Beraud-Colomb E, Serre M, Mogentale-Profizi. 2004. MtDNA polymorphisms in five French groups: importance of regional sampling.Eur J Hum Genet 12(4):293-300
Ely B, Wilson JL, Jackson F, and Jackson BA. 2006. African-American mitochondrial DNAs often match mtDNAs found in multiple African ethnic groups. BMC Biol 4:34.
Ennafaa H, Fregel R, Khodjet-El-Khil H, González AM, Mahmoudi HA, Cabrera VM, Larruga JM, Benammar-Elgaaïed A. 2011. Mitochondrial DNA and Y-chromosome microstructure in Tunisia. J Hum Genet 56: 734–741
Fadhlaoui-Zid K, Plaza S, Calafell F, Ben Amor M, Comas D, Bennamar El gaaied A. 2004. Mitochondrial DNA heterogeneity in Tunisian Berbers. Ann Hum Genet 68(3):222-233
Fadhlaoui-Zid K, Rodríguez-Botigué L, Naoui N, Benammar-Elgaaied A, Calafell F, Comas D. 2011. Mitochondrial DNA structure in North Africa reveals a genetic discontinuity in the Nile Valley. Am J Phys Anthropol 145(1):107-117
Falchi A, Giovannoni L, Calo CM, Piras IS, Moral P, Paoli G, Vona G, Varesi L. 2006. Genetic history of some western Mediterranean human isolates through mtDNA HVR1 polymorphisms. J Hum Genet 51(1):9-14
Fendt L, Huber G, Röck AW, Zimmermann B, Bodner M, Delport R, Schmidt K, Parson W. 2012a. Mitochondrial DNA control region data from indigenous Angolan Khoe-San lineages. Forensic Sci Int Genet. 6(5):662-3.
Fernández O, Fernández V, Martinez-Cabrera V, Mayorga C, Alonso A, León A, Arnal C, Hens M, Luque G, de Ramón E, Caballero A, Leyva L. 2008. Multiple sclerosis in Gypsies from southern Spain: prevalence, mitochondrial DNA haplogroups and HLA class II association. Tissue Antigens 71(5):426-433
Forster P, Cali F, Rohl A, Metspalu E, D'Anna R, Mirisola M, De Leo G, Flugy A, Salerno A, Ayala G, Kouvatsi A, Villems R, Romano V. 2002. Continental and subcontinental distributions of mtDNA control region types. Int J Legal Med 116(2):99-108
Fregel R, Cabrera VM, Larruga JM, Hernandez JC, Gamez A, Pestano JJ, Arnay M, and Gonzalez AM. 2015. Isolation and prominent aboriginal maternal legacy in the present-day population of La Gomera (Canary Islands). Eur J Hum Genet 23(9):1236-1243
Fregel R, Pestano J, Arnay M, Cabrera VM, Larruga JM, and Gonzalez AM. 2009. The maternal aborigine colonization of La Palma (Canary Islands). Eur J Hum Genet 17(10):1314-1324
García O, Fregel R, Larruga JM, Álvarez V, Yurrebaso I, Cabrera VM, González AM. 2011. Using mitochondrial DNA to test the hypothesis of a European post-glacial human recolonization from the Franco-Cantabrian refuge. Heredity 106(1):37-45
Gonzalez AM, Brehm A, Perez JA, Maca-Meyer N, Flores C, Cabrera VM. 2003. Mitochondrial DNA affinities at the Atlantic fringe of Europe. Am J Phys Anthropol 120(4):391-404
González AM, Cabrera, VM, Larruga JM, Tounkara A, Noumsi G, Thomas B, Moulds JM. 2006. Mitochondrial DNA variation in Mauritania and Mali and their genetic relationship to other western Africa populations. Ann Hum Genet 70:631-657
González AM, Karadssheh N, Maca-Meyer N, Flores C, Cabrera VM, Larruga JM. 2008. Mitochondrial DNA variation in Jordania and their genetic relationship to other Middle East populations. Ann Hum Biol 35(2): 212-231
Graven L, Passarino G, Semino O, Boursot P, Santachiara-Benerecetti S, Langaney A, and Excoffier L. 1995. Evolutionary correlation between control region sequence and restriction polymorphisms in the mitochondrial genome of a large Senegalese Mandenka sample. Mol Biol Evol 12(2):334-345.
Harich N, Costa MD, Fernandes V, Kandil M, Pereira JB, Silva NM, Luísa Pereira L. 2010. The trans-Saharan slave trade – clues from interpolation analyses and high-resolution characterization of mitochondrial DNA lineages. BMC Evol Biol 10:138
Irwin J, Saunier J, Strouss K, Paintner C, Diegoli T, Sturk K, Kovatsi L, Brandstätter A, Cariolou MA, Parson W, Parsons TJ. 2008. Mitochondrial control region sequences from northern Greece and Greek Cypriots. Int J Legal Med 122: 87–89
Jackson BA, Wilson JL, Kirbah S, Sidney SS, Rosenberger J, Bassie L, Alie JA, McLean DC, Garvey WT, and Ely B. 2005. Mitochondrial DNA genetic diversity among four ethnic groups in Sierra Leone. Am J Phys Anthropol 128(1):156-163.
Kivisild T, Reidla M, Metspalu E, Rosa A, Brehm A, Pennarun E, Parik J, Geberhiwot T, Usanga E, Villems R. 2004. Ethiopian Mitochondrial DNA Heritage: Tracking Gene Flow Across and Around the Gate of Tears. Am J Hum Genet 75:752-770
Knight A, Underhill PA, Mortensen HM, Zhivotovsky LA, Lin AA, Henn BM, Louis D, Ruhlen M, and Mountain JL. 2003. African Y chromosome and mtDNA divergence provides insight into the history of click languages. Curr Biol 13(6):464-473.
Kouvatsi A, Karaiskou N, Apostolidis A, Kirmizidis G. 2001. Mitochondrial DNA sequence variation in Greeks. Hum Biol 73(6):855-869
Krings M, Halim Salem A, Bauer K, Geisert H, Malek AK, Chaix L, Simon C, Welsby D, Di Rienzo A, Utermann G, Sajantila A, Pääbo S, Stoneking M. 1999. mtDNA analysis of Nile valley populations: A genetic corridor or a barrier to migration? Am J Hum Genet 64(4):1166-1176
Kujanova M, Pereira L, Fernandes V, Pereira JB, Cerny V. 2009. Near Eastern Neolithic Genetic Input in a Small Oasis of the Egyptian Western Desert. Am J Phys Anthropol 140:336–346
Larruga JM, Diez F, Pinto FM, Flores C, Gonzalez AM. 2001. Mitochondrial DNA characterisation of European isolates: the Maragatos from Spain. Eur J Hum Genet 9(9):708-716
Loueslati BY, Cherni L, Khodjet-Elkhil H, Ennafaa H, Pereira L, Amorim A, Ben Ayed F, Ben Ammar Elgaaied A. 2006. Islands inside an island: reproductive isolates on Jerba island. Am J Hum Biol 18(1):149-153
Maca-Meyer N, Arnay M, Rando JC, Flores C, Gonzalez AM, Cabrera VM, and Larruga JM. 2004. Ancient mtDNA analysis and the origin of the Guanches. Eur J Hum Genet 12(2):155-162
Maca-Meyer N, Sanchez-Velasco P, Flores C, Larruga JM, Gonzalez AM, Oterino A, Leyva-Cobian F. 2003. Y chromosome and mitochondrial DNA characterization of Pasiegos, a human isolate from Cantabria (Spain). Ann Hum Genet 67:329-339
Macaulay V, Richards M, Hickey E, Vega E, Cruciani F, Guida V, Scozzari R, Bonné-Tamir B, Sykes B, Torroni A. 1999. The emerging tree of West Eurasian mtDNAs: a synthesis of control-region sequences and RFLPs. Am J Hum Genet 64: 232-249
Malyarchuk BA, Grzybowski T, Derenko MV, Czarny J, Drobnic K, Miscicka-Sliwka D. 2003. Mitochondrial DNA variability in Bosnians and Slovenians.Ann Hum Genet 67:412-425
Martinez L., Mirabal M., Luis JR.,Rene J. Herrera RJ. 2008. Middle Eastern and European mtDNA Lineages Characterize Populations from Eastern Crete. Am J Phys Anthropol 137: 213-223
Martinez-Jarreta B, Prades A, Calafell F, Budowle B. 2000. Mitochondrial DNA HVI and HVII variation in a north-east Spanish population. Forensic Sci 45(5):1162-1163
Mateu E, Comas D, Calafell F, Perez-Lezaun A, Abade A, and Bertranpetit J. 1997. A tale of two islands: population history and mitochondrial DNA sequence variation of Bioko and Sao Tome, Gulf of Guinea. Ann Hum Genet 61:507-518.
Mergen H, Öner R, Öner C. 2004. Mitochondrial DNA sequence variation in the Anatolian Peninsula (Turkey). J Genet 83(1):101-109
Messina F, Scorrano G, Labarga CM, Rolfo MF, Rickards O. 2010. Mitochondrial DNA variation in an isolated area of Central Italy. Ann Hum Biol 37(3):385-402
Metspalu M, Kivisild T, Metspalu E, Parik J, Hudjashov G, Kaldma K, Serk P, Carmín M, Behar DM, Gilbert MTP, Endicott P, Mastana S, Papiha SS, Skorecki K, Torroni A,Villems R. 2004. Most of the extant mtDNA boundaries in South and Southwest Asia were likely shaped during the initial settlement of Eurasia by anatomically modern humans BMC Genet 5: 26
Mikkelsen M, Fendt L, Rock AW, Zimmermann B, Rockenbauer E, Hansen AJ, Parson W, and Morling N. 2012. Forensic and phylogeographic characterisation of mtDNA lineages from Somalia. Int J Legal Med 126(4):573-579.
Nasidze I, Ling ES, Quinque D, Dupanloup I, Cordaux R, Rychkov S, Naumova O, Zhukova O, Sarraf-Zadegan N, Naderi GA, Asgary S, Sardas S, Farhud DD, Sarkisian T, Asadov C, Kerimov A, M. Stoneking M. 2004a. Mitochondrial DNA and Y-chromosome variation in the Caucasus. Ann Hum Genet 68: 205-221
Nasidze I, Quinque D, Dupanloup I, Rychkov S, Naumova O, Zhukova O, Stoneking M. 2004b. Genetic evidence concerning the origins of South and North Ossetians. Ann Hum Genet 68: 588-599
Nasidze I, Quinque D, Ozturk M, Benndukidze N, Stoneking M. 2005. MtDNA and Y-chromosome variation in the Kurdish groups. Ann Hum Genet 69:1-12
Nasidze I, Stoneking M. 2001. Mitochondrial DNA variation and language replacements in the Caucasus. Proc R Soc Lond 268:1197-1206
Non AL, Al-Meeri A, Raaum RL, Sanchez LF, Mulligan CJ. 2011. Mitochondrial DNA reveals distinct evolutionary histories for Jewish populations in Yemen and Ethiopia. Am J Phys Anthropol 144(1):1-10
Ordóñez AC, Fregel R, Trujillo-Mederos A, Hervella M, de-la-Rúa C, and Arnay-de-la-Rosa M. 2017. Genetic studies on the prehispanic population buried in Punta Azul cave (El Hierro, Canary Islands). Journal of Archaeological Science 78:20-28
Ottoni C., Martinez-Labarga C., Vitelli L., Scano G., Fabrini E., Contini I., Biondi G., and Rickards O. 2009. Human mitochondrial DNA variation in Southern Italy. Annals of Human Biology 36(6): 785-811
Pereira L, Cerny V, Cerezo M, Silva NM, Hajek M, Vasikova A, Kujanova M, Brdicka R, and Salas A. 2010. Linking the sub-Saharan and West Eurasian gene pools: maternal and paternal heritage of the Tuareg nomads from the African Sahel. Eur J Hum Genet 18(8):915-923.
Pereira L, Cunha C, Amorim A. 2004. Predicting sampling saturation of mtDNA haplotypes: an application to an enlarged Portuguese database. Int J Legal Med 118(3):132-136
Pereira L, Macaulay V, Torroni A, Scozzari R, Prata MJ, and Amorim A. 2001. Prehistoric and historic traces in the mtDNA of Mozambique: insights into the Bantu expansions and the slave trade. Ann Hum Genet 65:439-458.
Picornell A, Gomez-Barbeito L, Tomas C, Castro JA, Ramon MM. 2005. Mitochondrial DNA HVRI variation in Balearic populations. Am J Phys Anthropol 128(1):119-130
Pinto F, Gonzalez AM, Hernandez M, Larruga JM, and Cabrera VM. 1996. Genetic relationship between the Canary Islanders and their African and Spanish ancestors inferred from mitochondrial DNA sequences. Ann Hum Genet 60:321-330.
Plaza S, Calafell F, Helal A, Bouzerna N, Lefranc G, Bertranpetit J, Comas D. 2003. Joining the pillars of Hercules: mtDNA sequences show multidirectional gene flow in the western Mediterranean. Ann Hum Genet 67(4):312-328
Plaza S, Salas A, Calafell F, Corte-Real F, Bertranpetit J, Carracedo A, and Comas D. 2004. Insights into the western Bantu dispersal: mtDNA lineage analysis in Angola. Hum Genet 115(5):439-447.
Quintana-Murci L, Chaix R, Wells RS, Behar DM, Sayar H, Scozzari R, Rengo C, Al-Zahery N, Semino O, Santachiara-Benerecetti AS, Coppa A, Ayub Q, Mohyuddin A, Tyler-Smith C, Qasim Mehdi S, Torroni A, McElreavey K. 2004. Where west meets east: the complex mtDNA landscape of the southwest and Central Asian corridor. Am J Hum Genet 74(5):827-845
Rando JC, Cabrera VM, Larruga JM, Hernandez M, Gonzalez AM, Pinto F, and Bandelt HJ. 1999. Phylogeographic patterns of mtDNA reflecting the colonization of the Canary Islands. Ann Hum Genet 63:413-428.
Rando JC, Pinto F, Gonzalez AM, Hernandez M, Larruga JM, Cabrera VM, Bandelt HJ. 1998. Mitochondrial DNA analysis of northwest African populations reveals genetic exchanges with European, near-eastern, and sub-Saharan populations. Ann Hum Genet 62:531-550
Rhouda T, Martinez-Redondo D, Gomez-Duran A, Elmtili N, Idaomar M, Diaz-Sanchez C, Montoya J, López-Pérez MJ, Ruiz-Pesini E. 2009. Moroccan mitochondrial genetic background suggests prehistoric human migrations across the Gibraltar Strait. Mitochondrion 9:402–407
Richard C, Pennarun E, Kivisild T, Tambets K, Tolk H-V, Metspalu E, Reidla M, Chevalier S, Giraudet S, Lauc lB, Pericic M, Rudan P, Claustres M, Journel H, Dorval I, Muller C, Villems R, Chaventre A, Moisan J-P. 2007. An mtDNA perspective of French genetic variation. Ann Hum Biol 34(1): 68–79
Richards M, Macaulay V, Hickey E, Vega E, Sykes B, Guida V, Rengo C, Sellitto D, Cruciani F, Kivisild T, Villems R, Thomas M, Rychkov S, Rychkov O, Rychkov Y, Golge M, Dimitrov D, Hill E, Bradley D, Romano V, Cali F, Vona G, Demaine A, Papiha S, Triantaphyllidis C, Stefanescu G, Hatina J, Belledi M, Di Rienzo A, Novelletto A, Oppenheim A, Norby S, Al-Zaheri N, Santachiara-Benerecetti S, Scozari R…
Rodriguez-Varela R, Gunther T, Krzewinska M, Stora J, Gillingwater TH, MacCallum M, Arsuaga JL, Dobney K, Valdiosera C, Jakobsson M et al. . 2017. Genomic Analyses of Pre-European Conquest Human Remains from the Canary Islands Reveal Close Affinity to Modern North Africans. Curr Biol 27(21):3396-3402 e3395.
Rosa A, Brehm A, Kivisild T, Metspalu E, and Villems R. 2004. MtDNA profile of West Africa Guineans: towards a better understanding of the Senegambia region. Ann Hum Genet 68:340-352.
Rousselet F, Mangin P. 1998. Mitochondrial DNA polymorphisms: a study of 50 French Caucasian individuals and application to forensic casework. Int J Legal Med 111(6):292-298
Salas A, Comas D, Lareu MV, Bertranpetit J, Carracedo A. 1998. mtDNA analysis of the Galician population: a genetic edge of European variation. Eur J Hum Genet 6(4):365-375
Salas A, Lareu V, Calafell F, Bertranpetit J, Carracedo A. 2000. mtDNA hypervariable region (HVII) sequences in human evolution studies. Eur J Hum Genet 8:964-974
Salas A, Richards M, De lF, Lareu MV, Sobrino B, Sanchez-Diz P, Macaulay V, and Carracedo A. 2002. The making of the African mtDNA landscape. Am J Hum Genet 71(5):1082-1111.
Santos C, Fregel R, Cabrera VM, Gonzalez AM, Larruga JM, and Lima M. 2010. Mitochondrial DNA patterns in the Macaronesia islands: Variation within and among archipelagos. Am J Phys Anthropol 141(4):610-619.
Saunier JL, Irwin JA, Strouss KM, Ragab H, Sturk KA, Parsons TJ. 2009. Mitochondrial control region sequences from an Egyptian population sample. Forensic Sci Int Genet (3):97-103
Scheible M, Alenizi M, Sturk-Andreaggi K, Coble MD, Ismael S, Irwin JA. 2011. Mitochondrial DNA control region variation in a Kuwaiti population sample. Forensic Sci Int Genet 5(4):e112-3
Silva WA, Bortolini MC, Schneider MP, Marrero A, Elion J, Krishnamoorthy R, and Zago MA. 2006. MtDNA haplogroup analysis of black Brazilian and sub-Saharan populations: implications for the Atlantic slave trade. Hum Biol 78(1):29-41.
Soares P, Alshamali F, Pereira JB, Fernandes V, Silva NM, Afonso C, Costa MD, Musilova E, Macaulay V, Richards MB et al. . 2012. The Expansion of mtDNA Haplogroup L3 within and out of Africa. Mol Biol Evol 29(3):915-927.
Stevanovitch A, Gilles A, Bouzaid E, Kefi R, Paris F, Gayraud RP, Spadoni JL, El-Chenawi. 2003. Mitochondrial DNA Sequence diversity in a sedentary population from Egypt. Ann Hum Genet 68:23-39
Tagliabracci A, Turchi C, Buscemi L, Sassaroli C. 2001. Polymorphism of the mitochondrial DNA control region in Italians. Int J Legal Med114(4-5):224-228
Thomas MG, Weale ME, Jones AL, Richards M, Smith A, Redhead N, Torroni A, Scozzari R, Gratrix F, Tarekegn A, Wilson JF, Capelli C, Bradman N, Goldstein DB. 2002. Founding mothers of Jewish communities: geographically separated Jewish groups were independently founded by very few female ancestors. Am J Hum Genet 70:1411-1420
Tolk HV, Barac L, Pericic M, Klaric IM, Janicijevic B, Campbell H, Rudan I, Kivisild T, Villems R, Rudan P. 2001. The evidence of mtDNA haplogroup F in a European population and its ethnohistoric implications. Eur J Hum Genet 9(9):717-723
Trovoada MJ, Pereira L, Gusmao L, Abade A, Amorim A, and Prata MJ. 2004. Pattern of mtDNA variation in three populations from Sao Tome e Principe. Annals of Human Genetics 68:40-54.
Turchi C, Buscemi L, Giacchino E, Onofri V, Fendt L, Parson W, Tagliabracci A. 2009. Polymorphisms of mtDNA control region in Tunisian and Moroccan populations: an enrichment of forensic mtDNA databases with Northern Africa data. Forensic Sci Int Genet 3(3):166-172
Turchi Ch., Buscemi L., Previderè C., Grignani P., Brandstätter A., Alessandro Achilli A., Parson W., Tagliabracci T. and Ge.F.I. Group. 2008. Italian mitochondrial DNA database: results of a collaborative exercise and proficiency testing. Int J Legal Med 122:199–204
Varesi L, Memmí M, Cristofari M-C, Mameli GE, Caló CM, Vona G. 2000. Mitochondrial control-region sequence variation in the Corsican population, France. Am J Hum Biol 12:339-351
Veeramah KR, Connell BA, Ansari Pour N, Powell A, Plaster CA, Zeitlyn D, Mendell NR, Weale ME, Bradman N, and Thomas MG. 2010. Little genetic differentiation as assessed by uniparental markers in the presence of substantial language variation in peoples of the Cross River region of Nigeria. BMC Evol Biol 10:92.
Verginelli F, Donati F, Coia V, Boschi I, Palmirotta R, Battista P, Costantini RM, Destro-Bisol G. 2003. Variation of the hypervariable region-1 of mitochondrial DNA in central-eastern Italy. J Forensic Sci 48(2):443-444
Vernesi C, Di Benedetto G, Caramelli D, Secchieri E, Simoni L, Katti E, Malaspina P, Novelletto A, Marin VTM, Barbujani G. 2001. Genetic characterization of the body attributed to the evangelist Luke. Proc Nat Acad Sci USA 98(23):13460-13463
Vigilant L, Stoneking M, Harpending H, Hawkes K, and Wilson AC. 1991. African populations and the evolution of human mitochondrial DNA. Science 253(5027):1503-1507.
Vona G, Ghiani ME, Caló CM, Vacca L, Memmí M, Varesi L. 2001. Mitochondrial DNA variation sequence análisis in Sicily. Am J Hum Biol 13:576-589
Watson E, Forster P, Richards M, and Bandelt HJ. 1997. Mitochondrial footprints of human expansions in Africa. Am J Hum Genet 61(3):691-704.
Zimmermann B, Brandstätter A, Duftner N, Niederwieser D, Spiroski M, Arsov T, Parson W. 2007. Mitochondrial DNA control region population data from Macedonia. Forensic Sci Int Genet 1:e4–e9
Zupanic Pajnic I, Balazic J, Komel R. 2004. Sequence polymorphism of the mtDNA control region in the Slovenian population. Int J Legal Med 118:1-4
