# Supplementary material for: Mitogenomes illuminate the origin and migration patterns of the indigenous people of the Canary Islands
Source: PLoS One. 2019 Mar 20;14(3):e0209125. doi: 10.1371/journal.pone.0209125 (PMC6426200; doi:10.1371/journal.pone.0209125)
Supplement: S4 Table — (XLSX) [file pone.0209125.s004.xlsx]

## Sheet: Table S4
sample ID	origin	depth	haplogroup (phylotree 17)	new haplogroup	Reference
AY275528.1	Canary Islands	-	U6b1a1	-	Maca-Meyer et al. 2003
AY275537.2	Canary Islands	-	U6c1b	-	Maca-Meyer et al. 2003
FJ719302.1	Lanzarote	-	H1cf	-	Fregel et al. 2009
FJ719305.1	Tenerife	-	H1cf	-	Fregel et al. 2009
HQ161773.1	Canary Islands	-	U6c1b	-	Family Tree DNA
HQ651676.1	Canary Islands	-	U6b1a1	-	Pereira et al. 2010
HQ651677.1	Canary Islands	-	U6b1a3	U6b1a3a	Pereira et al. 2010
HQ651678.1	Canary Islands	-	U6b1a	-	Pereira et al. 2010
HQ651679.1	Canary Islands	-	U6b1a1	-	Pereira et al. 2010
HQ651680.1	Canary Islands	-	U6b1a	-	Pereira et al. 2010
JQ797934.1	Canary Islands	-	J2a2d	J2a2d1a1	Pala et al. 2012
JX120745.1	Canary Islands	-	U6c1	-	Secher et al. 2014
JX120755.1	Canary Islands	-	U6b1a3	U6b1a3a	Secher et al. 2014
JX120763.1	Canary Islands	-	U6b1a	-	Secher et al. 2014
￼JX494787.1	Canary Islands	-	T2c1d+152	T2c1d3	Family Tree DNA
KX440360.1	Canary Islands	-	T2c1d+152	T2c1d3	Pereira et al. 2017
PASS_14V	Melilla (Berber)	-	T2c1d1c1b	-	This study
PASS_184	Fuerteventura	-	￼T2c1d1c1	-	This study
PASS_190	Fuerteventura	-	T2c1d1c1b	-	This study
PASS_3128	Lanzarote	-	￼T2c1d1c1	-	This study
PASS_462	Gran Canaria	-	￼T2c1d1c1	-	This study
PASS_6050	Gran Canaria	-	￼T2c1d1c1	-	This study
PASS_7R	Tenerife	-	L3b1a12	-	This study
WGS0040	El Hierro	136.588	J2a2d	J2a2d1a	This study
WGS0061	La Palma	176.137	J2a1a1a	-	This study
WGS0094	El Hierro	274.167	H1ao1	-	This study
WGS0427	Tenerife	98.2147	K1a1b1c	-	This study
WGS0477	La Gomera	117.156	H6a1b2	-	This study
WGS0481	La Gomera	288.668	L3d1b3a	-	This study
WGS0531	La Gomera	156.98	U4c1	-	This study
WGS0540	La Gomera	396.752	U6b1a	-	This study
WGS1322	Fuerteventura	141.822	A2	-	This study
WGS1400	Fuerteventura	320.408	H1+16189	-	This study
WGS1728	Lanzarote	248.39	H1e1a	H1e1a9	This study
WGS1996	Gran Canaria	274.609	H	-	This study
WGS5631	Tenerife	152.697	H1cf	-	This study
WGS7005	Gran Canaria	337.908	H3c2	-	This study
WGS7273	La Palma	156.427	H6a1a	-	This study
WGS7543	La Palma	225.905	X3a	-	This study
WGS7702	Tenerife	321.086	H43	-	This study
WGS7724	Tenerife	347.043	H1u	-	This study
