# Supplementary material for: Mitogenomes illuminate the origin and migration patterns of the indigenous people of the Canary Islands
Source: PLoS One. 2019 Mar 20;14(3):e0209125. doi: 10.1371/journal.pone.0209125 (PMC6426200; doi:10.1371/journal.pone.0209125)
Supplement: S6 Table — (XLSX) [file pone.0209125.s006.xlsx]

## Sheet: Table S6
Haplogroup	El Hierro	La Palma	Tenerife	La Gomera	Gran Canaria	Lanzarote & Fuerteventura	Fuerteventura	Lanzarote	Total
H*	18.4615	30.3102	34.508	11.0553	40.9656	29.1391	31.3433	27.381	33.1025
H1cf	4.61538	6.89655	3.38983	0	1.49254	4.63576	5.97015	3.57143	3.87812
H4a1e	1.53846	1.14943	2.0339	0	2.23881	1.3245	1.49254	1.19048	1.80055
HV0	3.07692	1.36986	4.43686	0.753769	2.27273	2.64901	5.97015	0	3.1856
J	12.3077	13.6986	5.80205	8.0402	6.06061	8.60927	0	15.4762	7.75623
K	6.15385	0	4.43686	2.26131	9.09091	3.97351	1.49254	5.95238	4.98615
L1/L2	3.07692	0	3.75427	5.52764	6.06061	4.63576	2.98507	5.95238	3.87812
L3	1.53846	0	3.08324	4.0201	2.28403	0.662252	0	1.19048	2.05066
L3b1a12	0	0	1.69492	0.502513	0.746269	0	0	0	0.719424
M1	0	0	1.36519	0	0	0.662252	1.49254	0	0.692521
Other T	9.23077	16.4384	10.9215	10.5528	3.78788	3.31126	7.46269	0	8.31025
T2c1	0	0	3.75427	1.50754	3.78788	9.93377	8.95522	10.7143	4.29363
U5	10.7692	4.10959	5.46075	2.51256	4.54545	7.28477	8.95522	5.95238	5.95568
U6a	3.07692	0	1.70648	2.01005	1.51515	1.3245	1.49254	1.19048	1.52355
U6b	13.8462	13.6986	6.82594	43.9698	6.06061	11.9205	10.4478	13.0952	9.00277
U6c	3.07692	2.73973	1.02389	1.00503	0.757576	5.96026	7.46269	4.7619	2.35457
U7	0	0	0	0	0	0	0	0	0
W1e1	1.53846	2.73973	0.682594	1.00503	0	1.98675	2.98507	1.19048	1.10803
X	0	4.10959	1.70648	0.251256	2.27273	0	0	0	1.52355
Other HGs	7.69231	2.73973	3.41297	5.02513	6.06061	1.98675	1.49254	2.38095	3.87812
Sample size	65	87	295	398	132	151	67	84	1112
